# Supplementary material for: Using predicate and provenance information from a knowledge graph for drug efficacy screening
Source: J Biomed Semantics. 2018 Sep 6;9:23. doi: 10.1186/s13326-018-0189-6 (PMC6127943; doi:10.1186/s13326-018-0189-6)
Supplement: Supplementary file 2 — Performance for different ratios between the positive and the negative cases in the training set. This file shows the performance on a balanced test set as a function of the ratio of positive and negative cases in the training set. (XLSX 14 kb) [file 13326_2018_189_MOESM2_ESM.xlsx]

## Sheet: Summary statistics
Legend: Performance on a balanced test set as a function of the ratio of positive and negative cases in the training set.
Values indicate mean and standard deviation of the AUCs of 10 experiments.
	Guney reference set			EMC reference set
Ratio Negative:Positive training set	Mean	Standard deviation	p-value as compared to 1:1 ratio	Mean	Standard deviation	p-value as compared to 1:1
20:1	0.796318	0.0141838	0.0334881	0.741755	0.00695243	0.732896
10:1	0.80767	0.013749	0.000576327	0.743439	0.005293	0.920138
5:1	0.795933	0.0152165	0.0445234	0.749345	0.00470644	0.0867972
2:1	0.793476	0.0114528	0.056338	0.744344	0.00810167	0.757688
1:1	0.781822	0.0139762	1	0.743079	0.00987553	1
1:2	0.766856	0.015146	0.0338751	0.731891	0.00415395	0.00396213
1:5	0.709189	0.00947087	6.52713e-11	0.692348	0.00513275	2.50586e-11
1:10	0.675538	0.0136914	1.30646e-12	0.657197	0.00681106	1.12288e-14
1:20	0.627955	0.015877	8.49745e-15	0.632867	0.0118333	1.14557e-14

## Sheet: AUCs
Distribution Negative:Positive	ROC AUC Guney reference set	ROC AUC EMC reference set
20:1	0.792261	0.737593
20:1	0.786942	0.746069
20:1	0.794918	0.74477
20:1	0.789052	0.747689
20:1	0.777351	0.743336
20:1	0.818724	0.735453
20:1	0.798808	0.728185
20:1	0.797152	0.749604
20:1	0.822223	0.736684
20:1	0.785745	0.748165
10:1	0.798511	0.74366
10:1	0.817155	0.748957
10:1	0.798127	0.747671
10:1	0.820602	0.736942
10:1	0.793836	0.735345
10:1	0.792759	0.741151
10:1	0.791339	0.750846
10:1	0.823863	0.747309
10:1	0.818037	0.738868
10:1	0.82247	0.743638
5:1	0.778941	0.751259
5:1	0.781478	0.752257
5:1	0.789993	0.752548
5:1	0.821654	0.755771
5:1	0.804516	0.747309
5:1	0.814435	0.748698
5:1	0.803473	0.744002
5:1	0.798115	0.750469
5:1	0.776444	0.751599
5:1	0.790281	0.739537
2:1	0.792975	0.747005
2:1	0.772351	0.753364
2:1	0.80408	0.746421
2:1	0.7784	0.754873
2:1	0.802913	0.744239
2:1	0.785033	0.731166
2:1	0.800942	0.742616
2:1	0.804432	0.752062
2:1	0.801048	0.734048
2:1	0.792589	0.737645
1:1	0.774402	0.737979
1:1	0.792156	0.741936
1:1	0.768378	0.745755
1:1	0.797022	0.757858
1:1	0.791005	0.737806
1:1	0.766172	0.744606
1:1	0.79567	0.751429
1:1	0.793495	0.748113
1:1	0.758877	0.720774
1:1	0.781039	0.744529
1:2	0.756293	0.735508
1:2	0.770587	0.728083
1:2	0.79714	0.735498
1:2	0.767308	0.737784
1:2	0.783437	0.729714
1:2	0.764492	0.728662
1:2	0.768598	0.731281
1:2	0.746235	0.728854
1:2	0.765229	0.72651
1:2	0.749239	0.737015
1:5	0.705741	0.685637
1:5	0.708049	0.695614
1:5	0.711959	0.690841
1:5	0.718871	0.698778
1:5	0.714834	0.694363
1:5	0.697303	0.698044
1:5	0.701189	0.691507
1:5	0.711201	0.696143
1:5	0.726238	0.683785
1:5	0.696508	0.688764
1:10	0.671484	0.650596
1:10	0.680927	0.668033
1:10	0.657895	0.653381
1:10	0.706434	0.655954
1:10	0.673442	0.661325
1:10	0.678656	0.656526
1:10	0.66761	0.663117
1:10	0.666336	0.644334
1:10	0.66598	0.656789
1:10	0.68662	0.661914
1:20	0.636442	0.651349
1:20	0.608933	0.634843
1:20	0.627088	0.615053
1:20	0.624093	0.635319
1:20	0.622352	0.623048
1:20	0.619094	0.635649
1:20	0.604335	0.627641
1:20	0.648629	0.619807
1:20	0.654043	0.649492
1:20	0.634542	0.636469
